# Supplementary material for: Effective Accentuation of Voltage-Gated Sodium Current Caused by Apocynin (4′-Hydroxy-3′-methoxyacetophenone), a Known NADPH-Oxidase Inhibitor
Source: Biomedicines. 2021 Sep 3;9(9):1146. doi: 10.3390/biomedicines9091146 (PMC8464932; doi:10.3390/biomedicines9091146)
Supplement: Supplementary file 1 [file biomedicines-09-01146-s001.zip]

Archive with 1 entries (1 files):
- biomedicines-1351792-supplementary.pdf
